# Supplementary material for: Prognostic Gene Predictors of Gestational Diabetes in Endometrium and Follicular Fluid of Women after Infertility
Source: Medicina (Kaunas). 2022 Mar 30;58(4):498. doi: 10.3390/medicina58040498 (PMC9025034; doi:10.3390/medicina58040498)
Supplement: Supplementary file 1 [file medicina-58-00498-s001.zip]

Archive with 1 entries (1 files):
- medicina-1650770-supplementary.xlsx
