# Supplementary material for: Prognostic Gene Predictors of Gestational Diabetes in Endometrium and Follicular Fluid of Women after Infertility
Source: Medicina (Kaunas). 2022 Mar 30;58(4):498. doi: 10.3390/medicina58040498 (PMC9025034; doi:10.3390/medicina58040498)
Supplement: Supplementary file 1 [file medicina-58-00498-s001.zip › medicina-1650770-supplementary.xlsx]

## Sheet: CT
NA- no ct value detected in PCR		Average CT value
		GAPDH	ESR1	CRTC2	DLK1	GRB10	IGF2	HMGA2	SLC6A15	GPT2	PLAGL1
Endo	GD	12.825	21.75	17.57	NA	21.57	12.825	20.72	28.37	28.83	NA
	GD	13.505	21.435	17.97	NA	21.775	13.8	20.455	NA	NA	NA
	GD	12.98	20.455	17.725	NA	22.685	12.9	20.61	NA	NA	NA
	GD	12.75	20.375	17.295	27.8	21.465	11.77	20.66	NA	NA	NA
	GD	12.905	18.39	17.455	26.9	21.6	11.98	19.7	28.67	NA	NA
	GD	12.88	18.685	17.285	28.34	21.59	10.315	19.845	NA	NA	NA
	GD	13.52	20.64	18.31	27.82	21.82	12.755	21.585	NA	NA	NA
	Healthy	12.795	18.745	17.06	26.87	21.555	10.995	20.31	NA	NA	NA
	Healthy	13.615	19.595	17.56	28.435	21.88	12	21.47	NA	NA	30.62
	Healthy	12.82	22.545	17.6	NA	21.78	13.075	19.73	27.87	NA	NA
	Healthy	13.66	20.395	18.07	NA	22.985	13.335	21.795	28.65	NA	NA
	Healthy	13.825	21.445	18.03	28.14	22.64	14.005	22.145	NA	NA	NA
	Healthy	12.965	19.555	17.54	28.31	21.605	12.365	21.24	NA	NA	NA
FF	GD	13.11	21.905	18.195	19.285	25.17	16.495	24.125	NA	28.85	29.03
	GD	13.25	21.385	17.905	18.37	26.785	16.82	25.31	NA	28.52	28.24
	GD	12.6	22.37	18.56	17.21	26.145	16.555	24.23	28.78	28.495	NA
	GD	14.41	22.56	17.745	18.72	26.315	16.575	25.91	NA	29.37	26.97
	GD	13.69	23.75	18.495	19.4	27.095	16.585	25.38	NA	NA	28.89
	GD	14.505	25.645	19.67	19.04	28.565	17.43	25.91	NA	NA	NA
	GD	13.515	22.345	18.685	17.385	25.75	15.295	24.465	NA	30.03	29.03
	GD	15.63	24.935	18.295	19.77	26.6	19.385	26.8	NA	28.98	25.955
	Healthy	13.435	22.055	18.42	18.755	25.31	16.535	24.745	NA	29.56	28.395
	Healthy	14.52	23.995	18.805	19.595	26.93	19.055	27.29	28.24	NA	28.02
	Healthy	24.065	17.835	26.37	27.55	NA	23.02	NA	NA	NA	NA
	Healthy	13.68	23.27	18.75	17.175	27.405	15.735	27.67	NA	30	28.985
	Healthy	20.17	NA	22.76	25.865	NA	21.475	27.84	NA	NA	NA
